# Supplementary material for: Crystal Structure Reveals the Full Ras–Raf Interface and Advances Mechanistic Understanding of Raf Activation
Source: Biomolecules. 2021 Jul 7;11(7):996. doi: 10.3390/biom11070996 (PMC8301913; doi:10.3390/biom11070996)
Supplement: Supplementary file 1 [file biomolecules-11-00996-s001.zip]

Archive with 1 entries (1 files):
- biomolecules-1233311-supplementary.pdf
